# Supplementary material for: Partial Truncation of the C-Terminal Domain of PTCH1 in Cancer Enhances Autophagy and Metabolic Adaptability
Source: Cancers (Basel). 2023 Jan 6;15(2):369. doi: 10.3390/cancers15020369 (PMC9856372; doi:10.3390/cancers15020369)
Supplement: Supplementary file 1 [file cancers-15-00369-s001.zip]

Archive with 1 entries (1 files):
- cancers-2107013-supplementary.pdf
